# Supplementary material for: Comparison of Antioxidant Properties of a Conjugate of Taxifolin with Glyoxylic Acid and Selected Flavonoids
Source: Antioxidants (Basel). 2021 Aug 8;10(8):1262. doi: 10.3390/antiox10081262 (PMC8389318; doi:10.3390/antiox10081262)
Supplement: Supplementary file 1 [file antioxidants-10-01262-s001.zip]

Archive with 1 entries (1 files):
- antioxidants-1317845-supplementary.pdf
